# Supplementary material for: In situ visualization of Braun’s lipoprotein on E. coli sacculi
Source: Sci Adv. 2023 Jan 20;9(3):eadd8659. doi: 10.1126/sciadv.add8659 (PMC9858504; doi:10.1126/sciadv.add8659)
Supplement: Supplementary file 2 — Data S1 [file sciadv.add8659_data_s1.zip]

Archive with 1 entries (1 files):
- sciadv.add8659_data_s1.pdf
